# Supplementary material for: SPMLMI: predicting lncRNA–miRNA interactions in humans using a structural perturbation method
Source: PeerJ. 2021 May 19;9:e11426. doi: 10.7717/peerj.11426 (PMC8140594; doi:10.7717/peerj.11426)
Supplement: Supplemental Information 2 [file peerj-09-11426-s002.xlsx]

## Sheet: Table_S1
Table S1. Prediction results for the top 120 MALAT1-related miRNAs ranked by prediction scores.
(Note that the top 26 is the top 10%.)
Rank	MiRNAs	Interaction is known or not	Reference (PMID)
1	hsa-miR-28-5p	1	24038734; 23824327;
2	hsa-miR-96-5p	1	24038734; 23824327; 24668909; 24906430; 23313552
3	hsa-miR-181c-5p	1	24038734; 23824327; 28030800
4	hsa-miR-146b-5p	1	24038734; 23824327; 23313552; 24906430; 28735896;
5	hsa-miR-141-3p	1	24038734; 23824327; 23313552; 24668909;
6	hsa-miR-3167	1	23824327; 24038734; 24906430
7	hsa-miR-30e-5p	1	24038734; 23824327; 23313552; 28030800
8	hsa-miR-216b-5p	1	21572407; 23446348; 23824327; 24038734; 24906430
9	hsa-miR-376b-3p	1	24038734; 23824327; 23313552; 24906430
10	hsa-miR-425-5p	1	24038734; 23824327
11	hsa-miR-23b-3p	1	22100165; 22291592; 28735896; 23824327; 24038734; 23313552; 20371350; 28030800; 24906430
12	hsa-miR-143-3p	1	28735896; 23313552; 23824327; 24038734
13	hsa-miR-211-5p	1	22012620; 23824327; 28735896; 23313552; 24906430; 24668909; 24038734
14	hsa-miR-26b-5p	1	24038734; 23824327; 28735896; 23313552; 24906430
15	hsa-miR-455-5p	1	24038734; 28735896; 23446348; 20371350; 21572407; 23824327
16	hsa-miR-320b	1	24038734; 23824327; 23313552; 28735896
17	hsa-miR-30a-5p	1	24038734; 23824327; 23313552; 28030800
18	hsa-miR-224-5p	1	24038734; 23824327; 23313552; 20371350; 22100165; 28030800; 22291592; 24906430
19	hsa-miR-320a	1	24038734; 23824327; 23313552; 28735896
20	hsa-miR-3139	1	23824327; 24038734; 28735896; 24906430; 23622248; 23313552
21	hsa-miR-145-5p	1	24038734; 23824327; 28735896
22	hsa-miR-194-5p	1	28735896; 25768906; 23824327; 24038734
23	hsa-miR-485-5p	1	28735896; 22927820; 23824327; 24038734
24	hsa-miR-205-5p	1	20371350; 23446348; 28030800; 24906430; 28735896; 23824327; 24038734
25	hsa-miR-1297	1	24906430; 23313552; 28735896; 23824327; 24038734
26	hsa-miR-26a-5p	1	28030800; 24906430; 23313552; 28735896; 23824327; 24038734
27	hsa-miR-22-3p	1	23824327; 24038734
28	hsa-miR-374a-5p	1	23446348; 21572407; 22291592; 22927820; 24906430; 28735896; 23313552; 23824327; 24038734
29	hsa-miR-383-5p	1	23446348; 22291592; 28925592; 20371350; 21572407; 28735896; 24668909; 28030800; 24906430; 23313552; 23824327; 24038734
30	hsa-miR-503-5p	1	28925592; 22100165; 23446348; 22291592; 20371350; 21572407; 24906430; 28735896; 24668909; 28030800; 23313552; 24038734; 23824327
31	hsa-miR-370-3p	1	23824327; 24038734
32	hsa-miR-23a-3p	1	22291592; 28030800; 22100165; 20371350; 23313552; 23824327; 24038734; 28735896
33	hsa-miR-106b-5p	1	21572407; 24906430; 23824327; 24038734
34	hsa-miR-181b-5p	1	28030800; 23824327; 24038734
35	hsa-miR-101-3p	1	22100165; 23446348; 20371350; 22291592; 21572407; 24906430; 28735896; 28030800; 24668909; 23313552; 23824327; 24038734
36	hsa-miR-149-5p	1	24038734; 23824327
37	hsa-miR-129-5p	1	28030800; 22927820; 23824327; 24038734
38	hsa-miR-142-3p	1	23446348; 22291592; 22100165; 28030800; 24668909; 23824327; 24038734
39	hsa-miR-590-3p	1	recorded by LncRNASNP2 database
40	hsa-miR-125a-3p	1	recorded by LncRNASNP2 database
41	hsa-miR-140-5p	1	28735896; 23824327; 23313552; 28030800; 24038734
42	hsa-miR-30d-5p	1	28030800; 23313552; 23824327; 24038734
43	hsa-miR-93-5p	1	21572407; 24906430; 23824327; 24038734
44	hsa-miR-204-5p	1	24906430; 24668909; 22012620; 28735896; 24038734; 23824327
45	hsa-miR-155-5p	1	24906430; 22291592; 28735896; 24668909; 22100165; 23824327; 24038734
46	hsa-miR-216a-5p	1	22291592; 23446348; 24906430; 23313552; 23824327; 24038734
47	hsa-miR-876-5p	1	24906430; 23824327; 24038734
48	hsa-miR-376a-3p	1	23313552; 24906430; 23824327; 24038734
49	hsa-miR-124-3p	1	23313552; 23824327; 24038734
50	hsa-miR-217	1	21572407; 22100165; 23446348; 22291592; 20371350; 24906430; 28735896; 24668909; 28030800; 23313552; 23824327; 24038734
51	hsa-miR-206	1	28030800; 22291592; 24906430; 23446348; 23313552; 23824327; 24038734
52	hsa-miR-4770	1	28735896; 23313552; 23824327; 24038734
53	hsa-miR-429	1	23313552; 24906430; 23824327; 24038734
54	hsa-miR-200a-3p	1	24668909; 23313552; 23824327; 24038734
55	hsa-miR-181a-5p	1	28030800; 23824327; 24038734
56	hsa-miR-519d-3p	1	21572407; 24906430; 23824327; 24038734
57	hsa-miR-320d	1	28735896; 23313552; 23824327; 24038734
58	hsa-miR-23c	1	22291592; 28030800; 22100165; 20371350; 23313552; 23824327; 24038734
59	hsa-miR-328-3p	1	28925592; 24906430; 28735896; 23313552; 23824327; 24038734
60	hsa-miR-320c	1	28735896; 23313552; 23824327; 24038734
61	hsa-miR-708-5p	1	23313552; 23622248; 24906430; 28735896; 23824327; 24038734
62	hsa-miR-378d	1	24906430; 24038734; 23824327
63	hsa-miR-544a	1	recorded by LncRNASNP2 database
64	hsa-miR-30c-5p	1	28030800; 23313552; 23824327; 24038734
65	hsa-miR-150-5p	1	23313552; 23824327; 24038734
66	hsa-miR-4306	1	22291592; 28735896; 24906430; 23313552; 23824327; 24038734
67	hsa-miR-494-3p	1	23313552; 24668909; 23824327; 24038734
68	hsa-miR-144-3p	1	23824327; 24038734
69	hsa-miR-506-3p	1	23313552; 23824327; 24038734
70	hsa-miR-17-5p	1	21572407; 24906430; 23824327; 24038734
71	hsa-miR-378e	1	24038734; 23824327
72	hsa-miR-181d-5p	1	28030800; 23824327; 24038734
73	hsa-miR-374b-5p	1	23446348; 22291592; 21572407; 24906430; 28735896; 22927820; 23313552; 23824327; 24038734
74	hsa-miR-378f	1	24906430; 24038734; 23824327
75	hsa-miR-346	1	24906430; 24668909; 28735896; 24038734; 23824327
76	hsa-miR-20a-5p	1	21572407; 24906430; 23824327; 24038734
77	hsa-miR-378i	1	24906430; 24038734; 23824327
78	hsa-miR-4644	1	22291592; 28735896; 24906430; 23313552; 23824327; 24038734
79	hsa-miR-378c	1	24906430; 23824327; 24038734
80	hsa-miR-422a	1	24906430; 23824327; 24038734
81	hsa-miR-135b-5p	1	24906430; 28735896; 23824327; 24038734
82	hsa-miR-146a-5p	1	24906430; 28735896; 24906430; 23313552; 23824327; 24038734
83	hsa-miR-25-3p	1	22291592; 23313552; 24038734; 23824327
84	hsa-miR-378a-3p	1	24906430; 23824327; 24038734
85	hsa-miR-92a-3p	1	22291592; 24906430; 23313552; 24038734; 23824327
86	hsa-miR-1271-5p	1	21572407; 24668909; 23313552; 24906430; 24038734; 23824327
87	hsa-miR-200b-3p	1	23313552; 24906430; 23824327; 24038734
88	hsa-miR-32-5p	1	22291592; 24906430; 23313552; 24038734; 23824327
89	hsa-miR-378b	1	24038734; 23824327
90	hsa-miR-363-3p	1	22291592; 24906430; 23313552; 24038734; 23824327
91	hsa-miR-487b-3p	0	24038734; recorded by DIANA-LncBase v3 database
92	hsa-miR-200c-3p	1	23313552; 24906430; 23824327; 24038734
93	hsa-miR-378h	1	24906430; 24038734; 23824327
94	hsa-miR-185-5p	1	22291592; 28735896; 24906430; 23313552; 23824327; 24038734
95	hsa-miR-92b-3p	1	22291592; 24906430; 23313552; 24038734; 23824327
96	hsa-miR-499a-5p	1	22012620; 28735896; 24906430; 23824327; 24038734
97	hsa-miR-126-3p	0	unconfirmed
98	hsa-miR-135a-5p	1	24906430; 28735896; 23824327; 24038734
99	hsa-miR-202-3p	1	recorded by LncRNASNP2 database
100	hsa-miR-30b-5p	1	28030800; 23313552; 23824327; 24038734
101	hsa-miR-4429	1	28735896; 23313552; 23824327; 24038734
102	hsa-miR-221-3p	0	unconfirmed
103	hsa-miR-154-5p	1	23313552; 28735896; 23824327; 24038734
104	hsa-miR-106a-5p	1	21572407; 24906430; 23824327; 24038734
105	hsa-miR-197-3p	1	24906430; 23824327; 24038734
106	hsa-miR-20b-5p	1	21572407; 24906430; 23824327; 24038734
107	hsa-miR-873-5p	1	23313552; 24906430; 23824327; 24038734
108	hsa-miR-491-5p	1	23313552; 23824327; 24038734
109	hsa-miR-187-3p	0	unconfirmed
110	hsa-miR-223-3p	0	unconfirmed
111	hsa-miR-338-3p	1	23446348; 20371350; 25768906; 24668909; 24906430; 23313552; 23824327; 24038734
112	hsa-miR-543	0	unconfirmed
113	hsa-miR-99b-5p	0	unconfirmed
114	hsa-miR-875-5p	0	recorded by starBase v2.0 database
115	hsa-miR-10a-5p	0	unconfirmed
116	hsa-miR-381-3p	0	unconfirmed
117	hsa-miR-29a-3p	0	unconfirmed
118	hsa-miR-210-3p	0	unconfirmed
119	hsa-miR-127-3p	0	unconfirmed
120	hsa-miR-208b-3p	0	unconfirmed
